# Supplementary material for: DNA methylome of human neonatal umbilical cord: Enrichment of differentially methylated regions compared to umbilical cord blood DNA at transcription factor genes involved in body patterning and effects of maternal folate deficiency or children’s sex
Source: PLoS One. 2019 May 7;14(5):e0214307. doi: 10.1371/journal.pone.0214307 (PMC6504184; doi:10.1371/journal.pone.0214307)
Supplement: S1 Table — (XLSX) [file pone.0214307.s001.xlsx]

## Sheet: UC and BC comparison
SAMPLE ID	TISSUE TYPE	SEX
Chiba25	Umbilical Cord	F
Chiba27	Cord Blood	F
Chiba29	Umbilical Cord	F
Chiba31	Cord Blood	F
Chiba33	Umbilical Cord	M
Chiba35	Cord Blood	M
Chiba37	Umbilical Cord	F
Chiba39	Cord Blood	F
Chiba41	Umbilical Cord	M
Chiba43	Cord Blood	M
Chiba45	Umbilical Cord	F
Chiba47	Cord Blood	F
Chiba49	Umbilical Cord	M
Chiba51	Cord Blood	M
Chiba53	Umbilical Cord	M
Chiba55	Cord Blood	M
Chiba57	Umbilical Cord	F
Chiba59	Cord Blood	F
Chiba61	Umbilical Cord	M
Chiba63	Cord Blood	M

## Sheet: UC for sex and folate
Sample_ID	tissue_type	folate binary	VB12	folate	route of delivery	gestational age	child_sex	child_height	child_weight	mother_age	mother_height	mother_weight	mother_BMI	first pregnancy?	father_smoking
	CB: Umbilical Cord Blood UC: Umbilical Cord Tissue	L: low H : high	pg/mL	ng/mL	T: Transvaginal C: Caesarean	weeks		cm	g	year	cm	kg	kg/m2		1. Smoking 2. Smoked, but quit 3. Not smoking
UC_F01	UC	H	334	30.3	T	40	M	50	3236	28	167	67	24.0238	No	3
UC_F04	UC	L	200	6.3	T	39	M	48	3130	31	148	52	23.74	No	3
UC_F05	UC	H	391	52.6	T	40	F	49	3206	32	159	51	20.1733	No	3
UC_F07	UC	L	245	7.2	T	40	F	48	2638	30	149	43	19.3685	Yes	1
UC_F19	UC	L	327	6.8	T	38	F	49	2966	29	156	40	16.4366	No	3
UC_F32	UC	L	251	6.4	T	40	F	50	3104	28	161	47	18.132	Yes	1
UC_F35	UC	H	187	34.2	C	40	M	50	3054	35	147	52	24.064	Yes	3
UC_F40	UC	L	288	8	T	38	F	49	3006	33	161	62	23.9188	No	3
UC_F41	UC	L	206	6.7	T	40	F	50	3064	37	155.5	50.6	20.9262	No	3
UC_F46	UC	H	292	21.5	T	39	F	49	2614	35	157	43	17.4449	No	3
UC_F48	UC	L	588	7.7	T	39	M	49	2728	31	143	41.7	20.3922	Yes	2
UC_F52	UC	H	500	35.9	T	40	M	50	3290	35	162	42	16.0037	No	3
UC_F58	UC	L	190	6.9	C	38	F	47	3148	37	160	56	21.875	Yes	3
UC_F72	UC	L	379	7.3	T	39	F	50	3566	38	163	64.5	24.2764	No	1
UC_F74	UC	L	164	6.2	T	38	M	50	2754	33	157	42	17.0392	Yes	3
UC_F79	UC	H	277	20.4	T	40	F	48	2716	32	167	61.5	22.0517	Yes	3
UC_F81	UC	H	255	21.1	T	40	F	49	2884	31	161	45	17.3604	No	3
UC_F86	UC	H	610	19.1	T	39	F	50.5	3040	30	160	51	19.9219	No	3
UC_F88	UC	H	289	30.5	T	38	F	50	3054	32	156	48	19.7239	No	3
UC_F92	UC	H	298	31.5	T	39	M	49.5	3140	36	157	55.7	22.5973	No	2
