# Supplementary material for: DNA methylome of human neonatal umbilical cord: Enrichment of differentially methylated regions compared to umbilical cord blood DNA at transcription factor genes involved in body patterning and effects of maternal folate deficiency or children’s sex
Source: PLoS One. 2019 May 7;14(5):e0214307. doi: 10.1371/journal.pone.0214307 (PMC6504184; doi:10.1371/journal.pone.0214307)
Supplement: S2 Table — (XLSX) [file pone.0214307.s002.xlsx]

## Sheet: UC-CB analysis
Characteristics of subjects for cord and cord blood analysis
		All(N=10)
age (mean ± SD), years		33.9 (±3.0)
pre pregnancy BMI (mean ± SD), kg/m2		19.5 (±2.7)
GWG (mean ± SD), kg		9.0 (±4.2)
first pregnancy (N)		5
smoke (N)		0
child sex	male(N)	5
	female(N)	5
child hight(mean ± SD), cm		49.1 (±0.7)
child weight(mean ± SD), g		2929.6 (±271.2)
gestatinal age (mean ± SD), weeks		38.9 (±0.7)
serum folate (mean ± SD), ng/ml		10.3 (±4.7)

## Sheet: Folate analysis
Characteristics of subjects for folate analysis groups
		All(N=20)	high folate(N=10)	low folate(N=10)	p value
age (mean ± SD), years		32.7(±3.0)	32.6(±2.6)	32.7(±3.6)	0.943614	*a
pre pregnancy BMI (mean ± SD), kg/m2		20.5(±2.8)	20.3(±2.8)	20.6(±2.9)	0.832026	*a
GWG (mean ± SD), kg		6.7(±3.9)	6.7(±4.3)	6.7(±3.6)	0.667467	*a
first pregnancy (N)		7	2	5	0.3498	*b
smoke (N)		0	0	0
child sex	male(N)	7	4	3	1	*b
	female(N)	13	6	7
child hight (mean ± SD), cm		49.3(±0.9)	49.5(±0.7)	49.0(±1.1)	0.238183	*a
child weight (mean ± SD), g		3016.9(±239.2)	3023.4(±222.8)	3010.4(±266.6)	0.907172	*a
gestatinal age (mean ± SD), weeks		39.2(±0.8)	39.5(±0.7)	38.9(±0.9)	0.1233	*c
serum folate (mean ± SD), ng/mL		18.3(±13.6)	29.7(±10.2)	7.0(±0.6)	5.60515e-05	*a
*a	t test
*b	Fisher's exact test
*c	Wilcoxon rank-sum test
