# Supplementary material for: DNA methylome of human neonatal umbilical cord: Enrichment of differentially methylated regions compared to umbilical cord blood DNA at transcription factor genes involved in body patterning and effects of maternal folate deficiency or children’s sex
Source: PLoS One. 2019 May 7;14(5):e0214307. doi: 10.1371/journal.pone.0214307 (PMC6504184; doi:10.1371/journal.pone.0214307)
Supplement: S3 Table — (XLSX) [file pone.0214307.s003.xlsx]

## Sheet: UC > CB
GenBank_Acccession	Name
NM_001012727	1-acylglycerol-3-phosphate O-acyltransferase 2(AGPAT2)
NM_198147	abhydrolase domain containing 15(ABHD15)
NM_001286688	actin binding LIM protein family member 2(ABLIM2)
NR_110906	adaptor related protein complex 1 sigma 3 subunit(AP1S3)
NM_006492	ALX homeobox 3(ALX3)
NM_001204106	BCL2 like 11(BCL2L11)
NM_001199	bone morphogenetic protein 1(BMP1)
NM_175060	C-type lectin domain family 14 member A(CLEC14A)
NR_045725	CACNA1C antisense RNA 1(CACNA1C-AS1)
NM_001317195	cadherin 3(CDH3)
NM_001144958	calcium release activated channel regulator 2A(CRACR2A)
NM_001804	caudal type homeobox 1(CDX1)
NM_001024844	CD82 molecule(CD82)
NM_003956	cholesterol 25-hydroxylase(CH25H)
NM_001080482	chromosome 9 open reading frame 172(C9orf172)
NM_001842	ciliary neurotrophic factor receptor(CNTFR)
NM_001207011	ciliary neurotrophic factor receptor(CNTFR)
NM_153038	coiled-coil domain containing 140(CCDC140)
NR_126376	DLX2 antisense RNA 1 (head to head)(DLX2-AS1)
NR_046367	EGF like domain multiple 7(EGFL7)
NM_005232	EPH receptor A1(EPHA1)
NM_181532	ES cell expressed Ras(ERAS)
NM_005250	forkhead box L1(FOXL1)
NR_126415	FOXP4 antisense RNA 1(FOXP4-AS1)
NR_126416	FOXP4 antisense RNA 1(FOXP4-AS1)
NM_022006	FXYD domain containing ion transport regulator 7(FXYD7)
NM_001308093	GATA binding protein 4(GATA4)
NM_000407	glycoprotein Ib platelet beta subunit(GP1BB)
NM_021180	grainyhead like transcription factor 3(GRHL3)
NM_021958	H2.0 like homeobox(HLX)
NM_006735	homeobox A2(HOXA2)
NM_152739	homeobox A9(HOXA9)
NM_001330322	homeobox B3(HOXB3)
NM_002148	homeobox D10(HOXD10)
NM_021193	homeobox D12(HOXD12)
NM_014213	homeobox D9(HOXD9)
NR_047517	HOX transcript antisense RNA(HOTAIR)
NM_153692	HtrA serine peptidase 4(HTRA4)
NM_001101669	inositol polyphosphate-4-phosphatase type II B(INPP4B)
NM_001127598	insulin like growth factor 2(IGF2)
NM_000598	insulin like growth factor binding protein 3(IGFBP3)
NM_000201	intercellular adhesion molecule 1(ICAM1)
NM_001042545	latent transforming growth factor beta binding protein 4(LTBP4)
NR_024606	LBX2 antisense RNA 1(LBX2-AS1)
NM_001174146	LIM homeobox transcription factor 1 beta(LMX1B)
NR_015440	long intergenic non-protein coding RNA 982(LINC00982)
NM_001038603	MARVEL domain containing 2(MARVELD2)
NR_002946	matrix metallopeptidase 23A (pseudogene)(MMP23A)
NM_006983	matrix metallopeptidase 23B(MMP23B)
NR_036677	metallothionein 1J, pseudogene(MT1JP)
NR_106932	microRNA 6872(MIR6872)
NR_107000	microRNA 7846(MIR7846)
NR_033652	MSC antisense RNA 1(MSC-AS1)
NM_001329968	MYCN opposite strand(MYCNOS)
NR_110230	MYCN opposite strand(MYCNOS)
NM_152864	Na+/K+ transporting ATPase interacting 4(NKAIN4)
NM_001278711	neuritin 1(NRN1)
NM_001204197	neurobeachin(NBEA)
NM_178177	nicotinamide nucleotide adenylyltransferase 3(NMNAT3)
NR_109825	NR2F1 antisense RNA 1(NR2F1-AS1)
NM_001278675	nuclear factor of activated T-cells 1(NFATC1)
NM_001286102	nuclear receptor subfamily 2 group E member 1(NR2E1)
NM_004498	one cut homeobox 1(ONECUT1)
NM_001310160	paired box 6(PAX6)
NM_001127612	paired box 6(PAX6)
NM_001080471	platelet endothelial aggregation receptor 1(PEAR1)
NM_001265594	pleckstrin homology and RhoGEF domain containing G5(PLEKHG5)
NM_001042664	pleckstrin homology and RhoGEF domain containing G5(PLEKHG5)
NM_022114	PR/SET domain 16(PRDM16)
NM_032391	prostate cancer susceptibility candidate 1(PRAC1)
NM_001282275	prostate cancer susceptibility candidate 2(PRAC2)
NM_001282276	prostate cancer susceptibility candidate 2(PRAC2)
NM_182663	Ras association domain family member 5(RASSF5)
NM_001256395	Rh family B glycoprotein (gene/pseudogene)(RHBG)
NM_024599	rhomboid 5 homolog 2(RHBDF2)
NM_001197109	schwannomin interacting protein 1(SCHIP1)
NM_015187	SEL1L family member 3(SEL1L3)
NM_001297592	SEL1L family member 3(SEL1L3)
NM_001290062	semaphorin 3B(SEMA3B)
NM_001198999	semaphorin 6D(SEMA6D)
NM_021102	serine peptidase inhibitor, Kunitz type 2(SPINT2)
NM_133456	shroom family member 1(SHROOM1)
NM_001042422	solute carrier family 16 member 3(SLC16A3)
NM_004207	solute carrier family 16 member 3(SLC16A3)
NM_133489	solute carrier family 26 member 10(SLC26A10)
NM_001278388	solute carrier family 38 member 1(SLC38A1)
NM_020436	spalt like transcription factor 4(SALL4)
NM_001001433	syntaxin 16(STX16)
NM_152380	T-box 15(TBX15)
NM_005996	T-box 3(TBX3)
NM_001321120	T-box 4(TBX4)
NM_001066	TNF receptor superfamily member 1B(TNFRSF1B)
NM_017723	torsin family 4 member A(TOR4A)
NM_001320484	TraB domain containing(TRABD)
NM_015964	tubulin polymerization promoting protein family member 3(TPPP3)
NM_057179	twist family bHLH transcription factor 2(TWIST2)
NR_027069	uncharacterized LOC100132215(LOC100132215)
NR_135816	uncharacterized LOC100996664(LOC100996664)
NM_012476	ventral anterior homeobox 2(VAX2)
NM_001178003	WD repeat domain 66(WDR66)
NM_001306093	zinc binding alcohol dehydrogenase domain containing 2(ZADH2)
NM_001143766	zinc finger protein 438(ZNF438)

## Sheet: UC < CB
GenBank_Accession	Name
NM_000865	5-hydroxytryptamine receptor 1E(HTR1E)
NM_032526	5'-nucleotidase, cytosolic IA(NT5C1A)
NR_026971	A2M antisense RNA 1 (head to head)(A2M-AS1)
NM_001206673	abhydrolase domain containing 12B(ABHD12B)
NM_005170	achaete-scute family bHLH transcription factor 2(ASCL2)
NM_001130087	actin binding LIM protein family member 2(ABLIM2)
NM_016188	actin like 6B(ACTL6B)
NM_001258371	actinin alpha 3 (gene/pseudogene)(ACTN3)
NM_001104	actinin alpha 3 (gene/pseudogene)(ACTN3)
NM_001256847	active BCR-related(ABR)
NR_033748	acyl-CoA thioesterase 4 pseudogene(LOC644189)
NM_001288973	ADAM metallopeptidase domain 12(ADAM12)
NM_001313994	ADAM metallopeptidase domain 32(ADAM32)
NM_025008	ADAMTS like 4(ADAMTSL4)
NM_001118	ADCYAP receptor type I(ADCYAP1R1)
NM_001317958	adenylate kinase 8(AK8)
NM_006829	adipogenesis regulatory factor(ADIRF)
NM_020778	alpha kinase 3(ALPK3)
NM_001130015	ankyrin repeat domain 33(ANKRD33)
NM_000697	arachidonate 12-lipoxygenase, 12S type(ALOX12)
NM_030649	ArfGAP with coiled-coil, ankyrin repeat and PH domains 3(ACAP3)
NM_001286826	arrestin domain containing 2(ARRDC2)
NR_003574	ATP binding cassette subfamily A member 17, pseudogene(ABCA17P)
NM_001089	ATP binding cassette subfamily A member 3(ABCA3)
NM_001318063	ATPase H+ transporting V1 subunit E2(ATP6V1E2)
NM_021165	BMP/retinoic acid inducible neural specific 2(BRINP2)
NM_001017523	BTB domain containing 11(BTBD11)
NM_004273	carbohydrate sulfotransferase 3(CHST3)
NM_153610	cardiomyopathy associated 5(CMYA5)
NM_001136052	carnitine palmitoyltransferase 1C(CPT1C)
NM_152243	CDC42 effector protein 1(CDC42EP1)
NM_080617	cerebellin 4 precursor(CBLN4)
NM_001174138	cholecystokinin(CCK)
NM_001006626	cholinergic receptor muscarinic 2(CHRM2)
NM_001006628	cholinergic receptor muscarinic 2(CHRM2)
NM_000739	cholinergic receptor muscarinic 2(CHRM2)
NM_000744	cholinergic receptor nicotinic alpha 4 subunit(CHRNA4)
NR_073154	chromosome 1 open reading frame 145(C1orf145)
NR_073155	chromosome 1 open reading frame 145(C1orf145)
NM_001303254	chromosome 15 open reading frame 59(C15orf59)
NM_207454	chromosome 17 open reading frame 102(C17orf102)
NM_001291943	chromosome 3 open reading frame 14(C3orf14)
NM_020685	chromosome 3 open reading frame 14(C3orf14)
NM_198562	chromosome 3 open reading frame 62(C3orf62)
NR_003920	chromosome 4 open reading frame 27 pseudogene(LOC389705)
NM_001306150	chromosome 5 open reading frame 38(C5orf38)
NM_020893	coiled-coil domain containing 180(CCDC180)
NM_001853	collagen type IX alpha 3 chain(COL9A3)
NM_001014809	collapsin response mediator protein 1(CRMP1)
NM_001136105	colorectal cancer associated 2(COLCA2)
NM_001271457	colorectal cancer associated 2(COLCA2)
NM_175710	complement C3b/C4b receptor 1 like(CR1L)
NM_001281956	CUB and Sushi multiple domains 2(CSMD2)
NM_001311	cysteine rich protein 1(CRIP1)
NR_073085	cysteine rich protein 2(CRIP2)
NR_073084	cysteine rich protein 2(CRIP2)
NM_001302826	cytochrome b5 reductase 2(CYB5R2)
NM_001302827	cytochrome b5 reductase 2(CYB5R2)
NR_024005	DEAD/H-box helicase 11 like 2(DDX11L2)
NM_001324370	dehydrogenase/reductase 3(DHRS3)
NM_001362	deiodinase, iodothyronine type III(DIO3)
NM_001197302	dickkopf like acrosomal protein 1(DKKL1)
NM_001197301	dickkopf like acrosomal protein 1(DKKL1)
NM_001385	dihydropyrimidinase(DPYS)
NM_001004360	dipeptidyl peptidase like 10(DPP10)
NM_003863	dolichyl-phosphate mannosyltransferase subunit 2, regulatory(DPM2)
NR_036580	DPP10 antisense RNA 1(DPP10-AS1)
NM_057158	dual specificity phosphatase 4(DUSP4)
NM_001308220	endoplasmic reticulum to nucleus signaling 2(ERN2)
NM_001426	engrailed homeobox 1(EN1)
NM_001193503	enolase 3(ENO3)
NM_001099439	EPH receptor A10(EPHA10)
NM_001405	ephrin A2(EFNA2)
NM_182690	ephrin A4(EFNA4)
NM_001278317	F-box and leucine rich repeat protein 7(FBXL7)
NM_012304	F-box and leucine rich repeat protein 7(FBXL7)
NM_001282683	F-box protein 31(FBXO31)
NM_153230	F-box protein 39(FBXO39)
NM_001167676	family with sequence similarity 229 member A(FAM229A)
NM_198552	family with sequence similarity 89 member A(FAM89A)
NM_033015	Fas activated serine/threonine kinase(FASTK)
NM_152898	Fer3 like bHLH transcription factor(FERD3L)
NM_018008	FEZ family zinc finger 2(FEZF2)
NR_046598	FGF12 antisense RNA 3(FGF12-AS3)
NM_004115	fibroblast growth factor 14(FGF14)
NM_005247	fibroblast growth factor 3(FGF3)
NM_006487	fibulin 1(FBLN1)
NM_007270	FK506 binding protein 9(FKBP9)
NM_021784	forkhead box A2(FOXA2)
NM_153675	forkhead box A2(FOXA2)
NM_207305	forkhead box D4(FOXD4)
NM_001195127	forkhead box L1-like(WI2-2373I1.2)
NM_001243878	four and a half LIM domains 3(FHL3)
NR_135055	FSHD region gene 2 family member K, pseudogene(FRG2KP)
NM_001321093	G protein pathway suppressor 1(GPS1)
NM_020752	G protein-coupled receptor 158(GPR158)
NM_005282	G protein-coupled receptor 4(GPR4)
NM_002929	G protein-coupled receptor kinase 1(GRK1)
NM_001480	galanin receptor 1(GALR1)
NM_005458	gamma-aminobutyric acid type B receptor subunit 2(GABBR2)
NR_120598	gastric cancer associated transcript 2 (non-protein coding)(GACAT2)
NM_032638	GATA binding protein 2(GATA2)
NM_013445	glutamate decarboxylase 1(GAD1)
NM_001278064	glutamate metabotropic receptor 1(GRM1)
NR_027333	GPR158 antisense RNA 1(GPR158-AS1)
NM_001286205	growth arrest specific 8(GAS8)
NR_136197	HAND2 antisense RNA 1 (head to head)(HAND2-AS1)
NM_004821	heart and neural crest derivatives expressed 1(HAND1)
NM_033194	heat shock protein family B (small) member 9(HSPB9)
NM_006043	heparan sulfate-glucosamine 3-sulfotransferase 2(HS3ST2)
NM_001009606	heparan sulfate-glucosamine 3-sulfotransferase 6(HS3ST6)
NM_019102	homeobox A5(HOXA5)
NM_014212	homeobox C11(HOXC11)
NM_021192	homeobox D11(HOXD11)
NM_001329457	HORMA domain containing 2(HORMAD2)
NR_110541	HORMAD2 antisense RNA 1(HORMAD2-AS1)
NM_001101372	IgLON family member 5(IGLON5)
NM_001546	inhibitor of DNA binding 4, HLH protein(ID4)
NM_006548	insulin like growth factor 2 mRNA binding protein 2(IGF2BP2)
NM_178229	IQ motif containing GTPase activating protein 3(IQGAP3)
NM_001134222	iroquois homeobox 2(IRX2)
NM_024335	iroquois homeobox 6(IRX6)
NM_007059	kaptin, actin binding protein(KPTN)
NR_135068	Kazal type serine peptidase inhibitor domain 1(KAZALD1)
NM_000221	ketohexokinase(KHK)
NM_000426	laminin subunit alpha 2(LAMA2)
NM_004744	lecithin retinol acyltransferase (phosphatidylcholine--retinol O-acyltransferase)(LRAT)
NM_000230	leptin(LEP)
NM_014564	LIM homeobox 3(LHX3)
NM_001174069	LIM homeobox transcription factor 1 alpha(LMX1A)
NM_001174146	LIM homeobox transcription factor 1 beta(LMX1B)
NM_001136037	LIM zinc finger domain containing 2(LIMS2)
NR_034128	long intergenic non-protein coding RNA 1191(LINC01191)
NR_121585	long intergenic non-protein coding RNA 1231(LINC01231)
NR_001558	long intergenic non-protein coding RNA 261(LINC00261)
NR_034140	long intergenic non-protein coding RNA 612(LINC00612)
NM_021078	lysine acetyltransferase 2A(KAT2A)
NM_172315	Meis homeobox 2(MEIS2)
NM_001013436	mercaptopyruvate sulfurtransferase(MPST)
NR_031649	microRNA 1247(MIR1247)
NR_029845	microRNA 130b(MIR130B)
NR_029710	microRNA 193a(MIR193A)
NR_030622	microRNA 301b(MIR301B)
NR_039718	microRNA 4497(MIR4497)
NR_030386	microRNA 663a(MIR663A)
NR_107052	microRNA 8085(MIR8085)
NR_109792	MIR124-2 host gene(MIR124-2HG)
NR_034102	MIR124-2 host gene(MIR124-2HG)
NR_040095	MIR663A host gene(MIR663AHG)
NR_133002	MIR9-3 host gene(MIR9-3HG)
NM_032478	mitochondrial ribosomal protein L38(MRPL38)
NM_001127392	myelin regulatory factor(MYRF)
NM_001300804	MyoD family inhibitor(MDFI)
NM_001300805	MyoD family inhibitor(MDFI)
NM_001145809	myosin heavy chain 14(MYH14)
NM_017433	myosin IIIA(MYO3A)
NM_006097	myosin light chain 9(MYL9)
NR_038452	NAPA antisense RNA 1(NAPA-AS1)
NM_002511	neuromedin B receptor(NMBR)
NM_002523	neuronal pentraxin 2(NPTX2)
NM_004885	neuropeptide FF receptor 2(NPFFR2)
NM_000910	neuropeptide Y receptor Y2(NPY2R)
NM_001290079	NK1 homeobox 1(NKX1-1)
NM_178493	NOTUM, palmitoleoyl-protein carboxylesterase(NOTUM)
NM_001145156	nuclear receptor subfamily 2 group F member 2(NR2F2)
NM_001145157	nuclear receptor subfamily 2 group F member 2(NR2F2)
NM_004852	one cut homeobox 2(ONECUT2)
NM_000278	paired box 2(PAX2)
NM_001127366	paired box 3(PAX3)
NM_001135254	paired box 7(PAX7)
NM_052839	pannexin 2(PANX2)
NM_001302769	par-3 family cell polarity regulator beta(PARD3B)
NM_001289861	period circadian clock 3(PER3)
NM_001191057	phosphodiesterase 1C(PDE1C)
NM_001322059	phosphodiesterase 1C(PDE1C)
NM_001323067	phosphofructokinase, platelet(PFKP)
NM_001323068	phosphofructokinase, platelet(PFKP)
NM_012232	polymerase I and transcript release factor(PTRF)
NM_001002914	potassium channel tetramerization domain containing 11(KCTD11)
NM_031886	potassium voltage-gated channel subfamily A member 7(KCNA7)
NM_005022	profilin 1(PFN1)
NM_024031	proline rich 14(PRR14)
NM_145270	proline rich 35(PRR35)
NM_020440	prostaglandin F2 receptor inhibitor(PTGFRN)
NM_001033581	protein kinase C zeta(PRKCZ)
NM_001242874	protein kinase C zeta(PRKCZ)
NM_005398	protein phosphatase 1 regulatory subunit 3C(PPP1R3C)
NM_018908	protocadherin alpha 5(PCDHA5)
NM_018916	protocadherin gamma subfamily A, 3(PCDHGA3)
NM_018918	protocadherin gamma subfamily A, 5(PCDHGA5)
NM_001142624	RAB34, member RAS oncogene family(RAB34)
NM_001144942	RAB34, member RAS oncogene family(RAB34)
NM_004914	RAB36, member RAS oncogene family(RAB36)
NM_001163989	RAB37, member RAS oncogene family(RAB37)
NM_001006638	RAB37, member RAS oncogene family(RAB37)
NR_110861	RARA antisense RNA 1(RARA-AS1)
NM_005856	receptor activity modifying protein 3(RAMP3)
NM_013435	retina and anterior neural fold homeobox(RAX)
NM_002917	RFNG O-fucosylpeptide 3-beta-N-acetylglucosaminyltransferase(RFNG)
NR_027283	Rho GTPase activating protein 27 pseudogene(LOC440461)
NM_014469	RNA binding motif protein, X-linked like 2(RBMXL2)
NM_001040451	RUN and FYVE domain containing 1(RUFY1)
NM_004350	runt related transcription factor 3(RUNX3)
NM_144682	schlafen family member 13(SLFN13)
NM_015490	SEC31 homolog B, COPII coat complex component(SEC31B)
NM_003012	secreted frizzled related protein 1(SFRP1)
NM_002980	secretin receptor(SCTR)
NM_001321509	septin 10(SEPT10)
NM_001321513	septin 10(SEPT10)
NM_001142299	sequestosome 1(SQSTM1)
NM_001142298	sequestosome 1(SQSTM1)
NM_001174159	SH2 domain containing 4A(SH2D4A)
NM_001174160	SH2 domain containing 4A(SH2D4A)
NM_001172700	shroom family member 1(SHROOM1)
NM_001193628	small integral membrane protein 17(SMIM17)
NM_001039	sodium channel epithelial 1 gamma subunit(SCNN1G)
NM_001321605	sodium voltage-gated channel beta subunit 1(SCN1B)
NM_021977	solute carrier family 22 member 3(SLC22A3)
NM_001143780	solute carrier family 25 member 39(SLC25A39)
NM_173508	solute carrier family 35 member F3(SLC35F3)
NM_001172504	solute carrier family 6 member 2(SLC6A2)
NM_001043	solute carrier family 6 member 2(SLC6A2)
NM_001044	solute carrier family 6 member 3(SLC6A3)
NM_020949	solute carrier family 7 member 14(SLC7A14)
NM_002968	spalt like transcription factor 1(SALL1)
NM_001127892	spalt like transcription factor 1(SALL1)
NM_001316897	sperm acrosome associated 9(SPACA9)
NM_003108	SRY-box 11(SOX11)
NM_004608	T-box 6(TBX6)
NM_052841	testis specific serine kinase 3(TSSK3)
NM_003312	thiosulfate sulfurtransferase(TST)
NM_013381	thyrotropin releasing hormone degrading enzyme(TRHDE)
NM_014350	TNF alpha induced protein 8(TNFAIP8)
NM_001318512	toll interacting protein(TOLLIP)
NR_029409	TOLLIP antisense RNA 1 (head to head)(TOLLIP-AS1)
NR_134901	trans-golgi network vesicle protein 23 homolog A(TVP23A)
NM_003222	transcription factor AP-2 gamma(TFAP2C)
NM_021625	transient receptor potential cation channel subfamily V member 4(TRPV4)
NM_001330236	translation initiation factor IF-2-like(LOC107984640)
NM_001193451	transmembrane and tetratricopeptide repeat containing 1(TMTC1)
NM_133448	transmembrane protein 132D(TMEM132D)
NM_001304438	transmembrane protein 132E(TMEM132E)
NM_001242597	transmembrane protein 147(TMEM147)
NM_018487	transmembrane protein 176A(TMEM176A)
NM_212558	transmembrane protein 215(TMEM215)
NM_001319941	transmembrane protein 88(TMEM88)
NR_026837	TRHDE antisense RNA 1(TRHDE-AS1)
NM_173084	tripartite motif containing 59(TRIM59)
NR_038410	TSPOAP1 antisense RNA 1(TSPOAP1-AS1)
NM_002353	tumor-associated calcium signal transducer 2(TACSTD2)
NM_032646	tweety family member 2(TTYH2)
NM_001129895	uncharacterized LOC100128124(HGC6.3)
NR_135221	uncharacterized LOC100130111(LOC100130111)
NR_034130	uncharacterized LOC100499194(LOC100499194)
NR_125886	uncharacterized LOC101927636(LOC101927636)
NR_120650	uncharacterized LOC101929073(LOC101929073)
NR_109912	uncharacterized LOC101929081(CTD-2194D22.4)
NR_130776	uncharacterized LOC101929710(LOC101929710)
NR_134588	uncharacterized LOC105372068(LOC105372068)
NR_133946	uncharacterized LOC105375429(LOC105375429)
NR_134504	uncharacterized LOC105379477(LOC105379477)
NR_033854	uncharacterized LOC283335(LOC283335)
NR_040029	uncharacterized LOC284395(LOC284395)
NR_027093	uncharacterized LOC284798(LOC284798)
NR_121655	uncharacterized LOC440982(LOC440982)
NR_033944	uncharacterized LOC647323(LOC647323)
NM_001135954	uridine-cytidine kinase 1(UCK1)
NM_003353	urocortin(UCN)
NM_001329920	V-set and immunoglobulin domain containing 2(VSIG2)
NM_001146339	V-set and transmembrane domain containing 2B(VSTM2B)
NM_014468	VENT homeobox(VENTX)
NM_003396	Wnt family member 9B(WNT9B)
NR_040250	WWTR1 antisense RNA 1(WWTR1-AS1)
NR_033118	Zic family member 4(ZIC4)
NM_001172659	zinc finger FYVE-type containing 28(ZFYVE28)
NM_001320953	zinc finger protein 232(ZNF232)
NM_001329856	zinc finger protein 467(ZNF467)
NM_032752	zinc finger protein 496(ZNF496)
NM_144631	zinc finger protein 513(ZNF513)
NM_001201459	zinc finger protein 513(ZNF513)
NR_027481	zinc finger protein 876, pseudogene(ZNF876P)

## Sheet: autosome
chr	start	end	width	strand	median.p	median.meth.group1	median.meth.group2	median.meth.diff	diff%
1	1294000	1294082	83	*	0.000353848	0.437397	0.576958	-0.13573	13.956
1	110673978	110674046	69	*	3.8162e-08	0.375836	0.284884	0.0909517	9.09517
1	110674267	110674267	1	*	0.0337663	0.0236551	0.0545348	-0.0308797	3.08797
1	6447379	6447393	15	*	0.004334	0.0228573	0.00758075	0.0152766	1.52766
1	205529172	205529206	35	*	0.000212484	0.0180146	0.00408827	0.013969	1.39264
1	228416284	228416422	139	*	0.000360338	0.00369578	0.0138112	-0.0101154	1.01154
1	74198164	74198310	147	*	0.000932587	0.00234979	0.00925985	-0.00701185	0.691007
2	111118637	111118637	1	*	0.02386	0.340193	0.158471	0.181722	18.1722
2	111119594	111119600	7	*	0.0139703	0.291695	0.208246	0.0834484	8.34484
2	111119053	111119053	1	*	0.00524744	0.20135	0.130378	0.0709722	7.09722
2	111119383	111119473	91	*	0.00967583	0.15469	0.106787	0.047903	4.7903
2	111119199	111119236	38	*	0.00327065	0.151015	0.111227	0.0397876	3.97876
2	43100957	43101052	96	*	2.09454e-05	0.0426579	0.00825937	0.0322879	3.43986
2	130963296	130963296	1	*	0.000705125	0.0441279	0.0144615	0.0296663	2.96663
2	213151922	213152006	85	*	0.000197334	0.00203644	0.00842412	-0.00640231	0.638768
2	97995423	97995673	251	*	3.70924e-05	0.00190853	0.00827476	-0.00617503	0.636623
3	130746566	130746649	84	*	0.000562243	0.0120818	0.00320984	0.00887196	0.887196
3	32816782	32816824	43	*	1.59935e-05	0.00695852	0.0012916	0.00574902	0.566692
4	1512483	1512506	24	*	0.00212498	0.632077	0.806701	-0.174624	17.4624
4	8581251	8581341	91	*	0.000690189	0.36416	0.508347	-0.144187	14.4187
4	1512610	1512758	149	*	0.00964638	0.296091	0.414746	-0.118655	11.8655
4	1512916	1512949	34	*	0.00930466	0.0185035	0.0533744	-0.0348709	3.48709
4	102501065	102501131	67	*	0.00154499	0.00219528	0.00775361	-0.00558538	0.555834
5	1245787	1246203	417	*	0.00311765	0.315749	0.500937	-0.16298	18.5188
5	8457745	8457773	29	*	0.0115322	0.300844	0.165015	0.13583	13.583
5	8457962	8458007	46	*	0.00546441	0.259956	0.140855	0.121761	11.9102
5	1246369	1246378	10	*	0.0104388	0.296313	0.396634	-0.100321	10.0321
5	176596818	176596831	14	*	0.0031725	0.0409387	0.0136657	0.027273	2.7273
6	37648911	37648983	73	*	0.0011473	0.0145484	0.0433098	-0.0269567	2.87614
6	45663389	45663422	34	*	0.000996449	0.0815602	0.0571631	0.0243971	2.43971
6	83853668	83853729	62	*	5.62898e-05	0.0103714	0.00215601	0.00848997	0.821536
7	157614069	157614069	1	*	0.014647	0.179622	0.375539	-0.195917	19.5917
7	157613613	157613827	215	*	0.00412397	0.219365	0.354051	-0.131401	13.4687
7	157612890	157613495	606	*	0.00403853	0.0923512	0.208382	-0.107869	11.6031
7	774350	774419	70	*	0.000515075	0.626843	0.724454	-0.100418	9.76117
7	66474420	66474427	8	*	0.00183464	0.946363	0.895209	0.0511532	5.11532
7	66474621	66474673	53	*	0.00174673	0.977737	0.959184	0.0188826	1.85533
8	650268	650268	1	*	0.0135753	0.76556	0.900717	-0.135157	13.5157
8	79891940	79891940	1	*	0.00369105	0.0594863	0.0933371	-0.0338508	3.38508
9	81688866	81689068	203	*	7.75961e-09	0.0666409	0.0103907	0.055936	5.62502
9	77020960	77021036	77	*	0.000468862	0.0348896	0.00804825	0.026418	2.68413
9	37035805	37035876	72	*	3.95122e-05	0.0259484	0.0102592	0.0159233	1.56892
9	77020563	77020654	92	*	0.000455047	0.00515974	0.0185036	-0.0132896	1.33439
9	34578184	34578288	105	*	6.43565e-05	0.00176719	0.00965555	-0.00797487	0.788837
9	132582236	132582329	94	*	3.43484e-05	0.00854809	0.00182556	0.00671044	0.672253
10	123666479	123666595	117	*	0.000451348	0.0387693	0.0190982	0.0203896	1.96711
10	96720398	96720469	72	*	0.000253086	0.00318955	0.0142001	-0.0106227	1.10106
10	123666269	123666323	55	*	0.00359447	0.012306	0.00371111	0.00855346	0.859489
11	133833280	133833404	125	*	0.00757346	0.488452	0.744717	-0.256265	25.6265
11	47589842	47589943	102	*	0.00266084	0.207639	0.132899	0.074674	7.47395
11	72754668	72754686	19	*	0.00542845	0.822479	0.768101	0.0539422	5.43781
12	132582493	132582689	197	*	0.00158151	0.257521	0.165303	0.0951677	9.22183
12	12562770	12562819	50	*	9.21362e-05	0.00156354	0.00766632	-0.00611774	0.610278
13	113096719	113096955	237	*	0.00162944	0.791412	0.891592	-0.101653	10.018
13	113097071	113097229	159	*	0.0102374	0.777191	0.876283	-0.098525	9.90923
13	113096506	113096592	87	*	0.00216994	0.889456	0.933351	-0.0439975	4.38952
14	77641635	77641635	1	*	0.0129324	0.255705	0.109989	0.145716	14.5716
14	69572792	69573250	459	*	0.000726444	0.296116	0.162096	0.133384	13.402
14	69572618	69572660	43	*	0.0123699	0.164469	0.11781	0.0486117	4.66584
14	77641987	77641987	1	*	0.00248425	0.0625212	0.0196071	0.0429141	4.29141
14	105088299	105088352	54	*	0.000467199	0.0205077	0.00553897	0.0153892	1.49687
14	37198057	37198095	39	*	0.00155213	0.00296366	0.0105912	-0.00762757	0.762757
14	103188979	103189067	89	*	1.97883e-05	0.00841599	0.00165692	0.00696463	0.675907
14	37197945	37197967	23	*	0.000155162	0.00601027	0.00131927	0.00469101	0.469101
16	3192962	3193088	127	*	0.00560713	0.253048	0.466839	-0.212618	21.3791
16	3192624	3192639	16	*	0.0111984	0.342796	0.457477	-0.113517	11.468
16	3192819	3192819	1	*	0.00262596	0.328139	0.425002	-0.0968639	9.68639
16	3119793	3119810	18	*	0.0197143	0.981068	0.951216	0.0298515	2.98515
16	3119586	3119646	61	*	0.000947614	0.977161	0.95515	0.0227083	2.20103
16	31569333	31569372	40	*	3.98483e-07	0.00140764	0.011849	-0.0103859	1.04414
16	1984727	1984743	17	*	0.0140239	0.013885	0.0051864	0.00869862	0.869862
16	397154	397302	149	*	4.04653e-05	0.00777216	0.00137603	0.00635615	0.639613
16	1984275	1984367	93	*	0.000274027	0.00196486	0.00776829	-0.00577246	0.580343
17	81429201	81429248	48	*	0.0081479	0.129986	0.370871	-0.240885	24.0885
17	39868224	39868252	29	*	0.00119348	0.227477	0.0765536	0.150925	15.0923
17	39867962	39868063	102	*	0.000271725	0.34143	0.209815	0.128095	13.1615
17	5123534	5123575	42	*	0.00366835	0.406073	0.326449	0.0796247	7.96247
17	48564113	48564279	167	*	0.000906921	0.148586	0.0891829	0.0623864	5.94029
17	79815676	79815676	1	*	0.0316816	0.177561	0.227756	-0.0501945	5.01945
17	11242020	11242042	23	*	0.00112554	0.178772	0.129173	0.0495991	4.95991
17	81429557	81429632	76	*	4.07585e-05	0.060446	0.0127391	0.047707	4.7707
17	5123330	5123330	1	*	0.000450987	0.0327152	0.00814452	0.0245707	2.45707
17	4948287	4948389	103	*	2.58133e-06	0.00137468	0.00918176	-0.00786043	0.780708
17	14297541	14297587	47	*	7.30765e-05	0.00624624	0.00126219	0.00489642	0.498405
17	79815135	79815225	91	*	0.000186222	0.00632565	0.0015251	0.00461031	0.480055
19	52585282	52585326	45	*	0.00541369	0.408664	0.608382	-0.199107	19.9718
19	48498690	48498700	11	*	0.00796836	0.651003	0.512034	0.138968	13.8968
19	48194946	48195003	58	*	0.00608078	0.472393	0.334295	0.143314	13.8098
19	48195373	48195378	6	*	0.00620285	0.690515	0.579228	0.111287	11.1287
19	58369018	58369174	157	*	0.00750104	0.779463	0.689824	0.101363	8.96387
19	12769876	12769959	84	*	0.000117807	0.418537	0.338614	0.0773183	7.99232
19	7670319	7670398	80	*	0.000127855	0.00322426	0.0172382	-0.0140139	1.40139
19	36797567	36797611	45	*	0.00128944	0.00263261	0.00995002	-0.00726304	0.731742
20	30489700	30490027	328	*	0.000201661	0.633504	0.253061	0.298255	38.0443
20	29319380	29319401	22	*	0.00147148	0.623586	0.366821	0.258246	25.6766
20	30489362	30489429	68	*	5.26723e-05	0.321856	0.0791332	0.242723	24.2723
20	30488051	30488536	486	*	8.83693e-05	0.454218	0.273502	0.191358	18.0716
20	29430755	29430786	32	*	0.00317474	0.515177	0.339694	0.175483	17.5483
20	29741047	29741242	196	*	6.23474e-06	0.678553	0.523594	0.183485	15.4959
20	29740754	29740909	156	*	0.000622539	0.39524	0.247335	0.144468	14.7905
20	30921928	30922346	419	*	2.7981e-05	0.590746	0.444608	0.173545	14.6138
20	29407934	29408195	262	*	2.57292e-05	0.36414	0.21974	0.146084	14.4399
20	30488658	30489248	591	*	0.000861375	0.257552	0.113819	0.162024	14.3732
20	29430500	29430644	145	*	0.000191116	0.449656	0.30696	0.161404	14.2697
20	30816520	30816606	87	*	9.31071e-05	0.67952	0.537286	0.139287	14.2234
20	29411010	29411778	769	*	0.00116238	0.622204	0.480587	0.14666	14.1617
20	29741910	29743568	1659	*	0.00139454	0.561714	0.422093	0.138953	13.9621
20	29497186	29497441	256	*	0.0023732	0.434199	0.298349	0.129497	13.585
20	31484148	31484316	169	*	0.00309115	0.504911	0.379571	0.125368	12.5339
20	29301267	29301479	213	*	0.00100866	0.807742	0.682407	0.118221	12.5335
20	3164919	3165093	175	*	0.011989	0.836523	0.722988	0.111889	11.3535
20	29300964	29301045	82	*	0.00279776	0.870022	0.75666	0.109391	11.3362
20	30816241	30816327	87	*	0.000942326	0.50738	0.402565	0.109444	10.4814
20	29300605	29300637	33	*	0.00491751	0.771412	0.685703	0.0857097	8.57097
20	30724054	30724117	64	*	0.000424715	0.108084	0.0335936	0.0728705	7.44901
20	663578	663653	76	*	0.000655059	0.0345254	0.00918333	0.0255899	2.53421
21	34072982	34073065	84	*	0.00222802	0.0185124	0.00474798	0.013317	1.37645
21	15065194	15065333	140	*	0.00106021	0.00247112	0.00860554	-0.00610043	0.613442
22	32203279	32203328	50	*	0.00647554	0.185953	0.330078	-0.149417	14.4126
22	32203054	32203075	22	*	0.0109233	0.099305	0.207833	-0.108528	10.8528
22	11629151	11629167	17	*	0.00860872	0.852433	0.762755	0.0896774	8.96774
22	11629404	11629508	105	*	0.00896467	0.879038	0.799044	0.0797809	7.99944
22	32202675	32202779	105	*	0.0103734	0.0306695	0.0742647	-0.0405953	4.35952
22	31676871	31676914	44	*	0.000876999	0.0537504	0.0160387	0.0377117	3.77117
22	38082595	38082595	1	*	0.016999	0.0413074	0.0614799	-0.0201725	2.01725
22	43412121	43412176	56	*	0.000934822	0.0101991	0.00284387	0.00737886	0.735524
